# Supplementary material for: Metalloprotease-Dependent S2′-Activation Promotes Cell–Cell Fusion and Syncytiation of SARS-CoV-2
Source: Viruses. 2022 Sep 21;14(10):2094. doi: 10.3390/v14102094 (PMC9608990; doi:10.3390/v14102094)
Supplement: Supplementary file 1 [file viruses-14-02094-s001.zip]

Archive with 1 entries (1 files):
- viruses-1899253-supplementary.pdf
